# Supplementary material for: Erdafitinib Inhibits Tumorigenesis of Human Lung Adenocarcinoma A549 by Inducing S-Phase Cell-Cycle Arrest as a CDK2 Inhibitor
Source: Molecules. 2022 Oct 9;27(19):6733. doi: 10.3390/molecules27196733 (PMC9573074; doi:10.3390/molecules27196733)
Supplement: Supplementary file 1 [file molecules-27-06733-s001.zip]

Archive with 1 entries (1 files):
- molecules-1870292-supplementary.pdf
